# Supplementary material for: Genome-Wide Identification Reveals That Nicotiana benthamiana Hypersensitive Response (HR)-Like Lesion Inducing Protein 4 (NbHRLI4) Mediates Cell Death and Salicylic Acid-Dependent Defense Responses to Turnip Mosaic Virus
Source: Front Plant Sci. 2021 May 25;12:627315. doi: 10.3389/fpls.2021.627315 (PMC8185164; doi:10.3389/fpls.2021.627315)
Supplement: Supplementary Table 3 — Differentially expressed HR-related genes in TuMV-infected N. benthamiana detected by transcriptome sequencing. [file Table_3.XLS]

## Sheet: Sheet3
	Annotation	GO_Term	KEGG_KO	KEGG_Pathway	log2fold_change	pvalue
Niben101Scf04294g03001.1	-	GO:0009870(defense response signaling pathway, resistance gene-dependent);GO:0009626(plant-type hypersensitive response);GO:0009627(systemic acquired resistance)	-	-	-1.63	0.04
Niben101Scf12515g00030.1	-	GO:0004888(transmembrane signaling receptor activity);GO:0006915(apoptosis);GO:0009626(plant-type hypersensitive response)	-	-	3.43	0
Niben101Scf02751g04010.1	cryptochrome 1	GO:0004888(transmembrane signaling receptor activity);GO:0006915(apoptosis);GO:0009626(plant-type hypersensitive response)	K12118	ko04712	-2.62	0.01
Niben101Scf02093g00004.1	syntaxin 1B/2/3	GO:0050832(defense response to fungus);GO:0051245(negative regulation of cellular defense response);GO:0043069(negative regulation of programmed cell death)	K08486	ko04130	2.88	0
Niben101Scf00712g02010.1	-	GO:0010623(developmental programmed cell death);GO:0006508(proteolysis)	K01376	-	-1.68	0.02
Niben101Scf01534g00018.1	ribose 5-phosphate isomerase A	GO:0008219(cell death)	K01807	ko00030;ko00710	-2.45	0
Niben101Scf03816g01001.1	-	GO:0006952(defense response);GO:0010942(positive regulation of cell death);GO:0031349(positive regulation of defense response)	K00924	-	3.11	0
Niben101Scf12983g01048.1	-	GO:0008219(cell death)	K01529	-	-1.99	0.01
Niben101Scf01697g17008.1	-	GO:0034051(negative regulation of plant-type hypersensitive response);GO:0009626(plant-type hypersensitive response)	-	-	-1.92	0.01
Niben101Scf02751g04010.1	cryptochrome 1	GO:0046777(protein autophosphorylation);GO:0051510(regulation of unidimensional cell growth);GO:0010343(singlet oxygen-mediated programmed cell death)	K12118	ko04712	-2.08	0
Niben101Scf02751g04010.1	cryptochrome 1	GO:0046777(protein autophosphorylation);GO:0051510(regulation of unidimensional cell growth);GO:0010343(singlet oxygen-mediated programmed cell death)	K12118	ko04712	-2.28	0
Niben101Scf12308g00014.1	programmed cell death 6-interacting protein	-	K12200	ko04144	1.58	0.03
Niben101Scf04973g02006.1	programmed cell death 6-interacting protein	GO:0016021(integral to membrane);GO:0005886(plasma membrane);GO:0005524(ATP binding);GO:0004674(protein serine/threonine kinase activity)	K12200	ko04144	1.78	0.02
Niben101Scf03891g02002.1	conserved hypothetical protein	GO:0004888(transmembrane signaling receptor activity);GO:0006915(apoptosis);GO:0009626(plant-type hypersensitive response)	-	-	1.64	0.02
Niben101Scf00132g02004.1	Development and Cell Death domain protein	-	-	-	2.58	0
Niben101Scf03850g03025.1	Development and Cell Death domain protein	-	-	-	4.52	0
Niben101Scf03766g01009.1	Development and Cell Death domain protein	-	-	-	-1.62	0.03
Niben101Scf03076g02002.1	Development and Cell Death domain protein	-	-	-	1.57	0.03
Niben101Scf02063g02012.1	HR-like lesion-inducing protein-related	-	-	-	-1.49898	0.0385785
