# Supplementary material for: Genome-Wide Identification Reveals That Nicotiana benthamiana Hypersensitive Response (HR)-Like Lesion Inducing Protein 4 (NbHRLI4) Mediates Cell Death and Salicylic Acid-Dependent Defense Responses to Turnip Mosaic Virus
Source: Front Plant Sci. 2021 May 25;12:627315. doi: 10.3389/fpls.2021.627315 (PMC8185164; doi:10.3389/fpls.2021.627315)
Supplement: Supplementary Table 5 — Cis-acting elements in NbHRLIs. [file Table_5.XLS]

## Sheet: plantCARE_output_PlantCARE_2745
gene	name	classical	start	length	strand	function
NbHRLI1	MYB-like sequence	TAACCA	1784	6	+
NbHRLI1	G-Box	CACGTG	741	6	+	cis-acting regulatory element involved in light responsiveness
NbHRLI1	G-Box	CACGTT	1087	6	+	cis-acting regulatory element involved in light responsiveness
NbHRLI1	G-Box	CACGTT	1135	6	-	cis-acting regulatory element involved in light responsiveness
NbHRLI1	Myb	CAACTG	1080	6	+
NbHRLI1	Myb	CAACTG	1096	6	+
NbHRLI1	TCA-element	CCATCTTTTT	252	9	-	cis-acting element involved in salicylic acid responsiveness
NbHRLI1	G-box	tgACACGTGGCA	17	11	-	cis-acting regulatory element involved in light responsiveness
NbHRLI1	G-box	tgACACGTGGCA	738	11	+	cis-acting regulatory element involved in light responsiveness
NbHRLI1	G-box	CACGTG	741	6	+	cis-acting regulatory element involved in light responsiveness
NbHRLI1	G-box	TACGTG	1482	6	-	cis-acting regulatory element involved in light responsiveness
NbHRLI1	CAAT-box	CCAAT	46	5	+	common cis-acting element in promoter and enhancer regions
NbHRLI1	CAAT-box	CAAT	47	4	+
NbHRLI1	CAAT-box	CAAAT	391	5	-	common cis-acting element in promoter and enhancer regions
NbHRLI1	CAAT-box	CAAT	440	4	-
NbHRLI1	CAAT-box	CAAT	527	4	+
NbHRLI1	CAAT-box	CAAAT	582	5	-	common cis-acting element in promoter and enhancer regions
NbHRLI1	CAAT-box	CCAAT	648	5	-	common cis-acting element in promoter and enhancer regions
NbHRLI1	CAAT-box	CCAAT	807	5	+	common cis-acting element in promoter and enhancer regions
NbHRLI1	CAAT-box	CAAT	808	4	+
NbHRLI1	CAAT-box	CAAAT	871	5	-	common cis-acting element in promoter and enhancer regions
NbHRLI1	CAAT-box	CAAAT	891	5	-	common cis-acting element in promoter and enhancer regions
NbHRLI1	CAAT-box	CCAAT	939	5	+	common cis-acting element in promoter and enhancer regions
NbHRLI1	CAAT-box	CAAT	940	4	+
NbHRLI1	CAAT-box	CAAAT	1116	5	+	common cis-acting element in promoter and enhancer regions
NbHRLI1	CAAT-box	CCAAT	1124	5	-	common cis-acting element in promoter and enhancer regions
NbHRLI1	CAAT-box	CAAT	1148	4	+
NbHRLI1	CAAT-box	CAAT	1164	4	+
NbHRLI1	CAAT-box	CAAT	1263	4	+
NbHRLI1	CAAT-box	CAAAT	1355	5	+	common cis-acting element in promoter and enhancer regions
NbHRLI1	CAAT-box	CAAAT	1358	5	-	common cis-acting element in promoter and enhancer regions
NbHRLI1	CAAT-box	CCAAT	1453	5	+	common cis-acting element in promoter and enhancer regions
NbHRLI1	CAAT-box	CAAT	1454	4	+
NbHRLI1	CAAT-box	CAAT	1488	4	-
NbHRLI1	CAAT-box	CCAAT	1522	5	+	common cis-acting element in promoter and enhancer regions
NbHRLI1	CAAT-box	CAAT	1523	4	+
NbHRLI1	CAAT-box	CAAT	1577	4	+
NbHRLI1	CAAT-box	CCAAT	1787	5	+	common cis-acting element in promoter and enhancer regions
NbHRLI1	CAAT-box	CAAT	1788	4	+
NbHRLI1	CAAT-box	CCAAT	1814	5	-	common cis-acting element in promoter and enhancer regions
NbHRLI1	CAAT-box	CCAAT	1904	5	-	common cis-acting element in promoter and enhancer regions
NbHRLI1	CAAT-box	CAAT	1920	4	-
NbHRLI1	CAAT-box	CAAT	1990	4	-
NbHRLI1	as-1	TGACG	1514	5	-
NbHRLI1	as-1	TGACG	1761	5	-
NbHRLI1	ABRE3a	TACGTG	1482	6	-
NbHRLI1	ARE	AAACCA	1112	6	+	cis-acting regulatory element essential for the anaerobic induction
NbHRLI1	Unnamed__1	CGTGG	1086	5	-
NbHRLI1	GT1-motif	GGTTAA	1458	6	-	light responsive element
NbHRLI1	GT1-motif	GGTTAA	1783	6	-	light responsive element
NbHRLI1	AAGAA-motif	gGTAAAGAAA	55	9	-
NbHRLI1	AAGAA-motif	GAAAGAA	410	7	-
NbHRLI1	AAGAA-motif	gGTAAAGAAA	702	9	+
NbHRLI1	TATA	TATAAAAT	1774	8	-
NbHRLI1	TGA-element	AACGAC	41	6	+	auxin-responsive element
NbHRLI1	TGA-element	AACGAC	720	6	-	auxin-responsive element
NbHRLI1	TGA-element	AACGAC	967	6	+	auxin-responsive element
NbHRLI1	TGA-element	AACGAC	1168	6	+	auxin-responsive element
NbHRLI1	GATA-motif	GATAGGG	97	7	-	part of a light responsive element
NbHRLI1	CAT-box	GCCACT	746	6	+	cis-acting regulatory element related to meristem expression
NbHRLI1	CAT-box	GCCACT	1496	6	+	cis-acting regulatory element related to meristem expression
NbHRLI1	W box	TTGACC	1272	6	-
NbHRLI1	W box	TTGACC	1954	6	+
NbHRLI1	MYB	CAACCA	1126	6	-
NbHRLI1	MYB	TAACCA	1784	6	+
NbHRLI1	ERE	ATTTTAAA	245	8	+
NbHRLI1	ERE	ATTTTAAA	541	8	-
NbHRLI1	ABRE	GACACGTGGC	18	9	-	cis-acting element involved in the abscisic acid responsiveness
NbHRLI1	ABRE	CGCACGTGTC	739	9	-	cis-acting element involved in the abscisic acid responsiveness
NbHRLI1	ABRE	CACGTG	741	6	+	cis-acting element involved in the abscisic acid responsiveness
NbHRLI1	ABRE	ACGTG	742	5	+	cis-acting element involved in the abscisic acid responsiveness
NbHRLI1	ABRE	GACACGTGGC	1085	9	-	cis-acting element involved in the abscisic acid responsiveness
NbHRLI1	ABRE	ACGTG	1087	5	-	cis-acting element involved in the abscisic acid responsiveness
NbHRLI1	ABRE	GCAACGTGTC	1133	9	+	cis-acting element involved in the abscisic acid responsiveness
NbHRLI1	ABRE	ACGTG	1136	5	+	cis-acting element involved in the abscisic acid responsiveness
NbHRLI1	ABRE	ACGTG	1482	5	-	cis-acting element involved in the abscisic acid responsiveness
NbHRLI1	TATA-box	ATATAT	241	6	+	core promoter element around -30 of transcription start
NbHRLI1	TATA-box	TATA	242	4	+	core promoter element around -30 of transcription start
NbHRLI1	TATA-box	TATTTAAA	274	8	-	core promoter element around -30 of transcription start
NbHRLI1	TATA-box	TATTTAAA	288	8	+	core promoter element around -30 of transcription start
NbHRLI1	TATA-box	TATA	343	4	+	core promoter element around -30 of transcription start
NbHRLI1	TATA-box	TAAAGATT	360	8	+	core promoter element around -30 of transcription start
NbHRLI1	TATA-box	TACAAAA	372	7	-	core promoter element around -30 of transcription start
NbHRLI1	TATA-box	TATACA	394	6	-	core promoter element around -30 of transcription start
NbHRLI1	TATA-box	TATA	396	4	+	core promoter element around -30 of transcription start
NbHRLI1	TATA-box	TACAAAA	555	7	-	core promoter element around -30 of transcription start
NbHRLI1	TATA-box	ATATAA	606	6	+	core promoter element around -30 of transcription start
NbHRLI1	TATA-box	TATA	607	4	+	core promoter element around -30 of transcription start
NbHRLI1	TATA-box	TATA	797	4	+	core promoter element around -30 of transcription start
NbHRLI1	TATA-box	ATATAA	813	6	+	core promoter element around -30 of transcription start
NbHRLI1	TATA-box	TATA	814	4	+	core promoter element around -30 of transcription start
NbHRLI1	TATA-box	ATATAA	844	6	+	core promoter element around -30 of transcription start
NbHRLI1	TATA-box	TATA	845	4	+	core promoter element around -30 of transcription start
NbHRLI1	TATA-box	TATAA	887	5	-	core promoter element around -30 of transcription start
NbHRLI1	TATA-box	TATA	888	4	+	core promoter element around -30 of transcription start
NbHRLI1	TATA-box	TATAA	1189	5	-	core promoter element around -30 of transcription start
NbHRLI1	TATA-box	TATA	1190	4	-	core promoter element around -30 of transcription start
NbHRLI1	TATA-box	TACAAAA	1368	7	+	core promoter element around -30 of transcription start
NbHRLI1	TATA-box	ATTATA	1544	6	+	core promoter element around -30 of transcription start
NbHRLI1	TATA-box	TATAA	1545	5	-	core promoter element around -30 of transcription start
NbHRLI1	TATA-box	TATA	1546	4	-	core promoter element around -30 of transcription start
NbHRLI1	TATA-box	TACAAAA	1648	7	+	core promoter element around -30 of transcription start
NbHRLI1	TATA-box	TATAA	1687	5	-	core promoter element around -30 of transcription start
NbHRLI1	TATA-box	TATA	1688	4	-	core promoter element around -30 of transcription start
NbHRLI1	TATA-box	TATAAA	1729	6	-	core promoter element around -30 of transcription start
NbHRLI1	TATA-box	TATAA	1730	5	-	core promoter element around -30 of transcription start
NbHRLI1	TATA-box	TATA	1731	4	-	core promoter element around -30 of transcription start
NbHRLI1	TATA-box	TATAAAA	1775	7	-	core promoter element around -30 of transcription start
NbHRLI1	TATA-box	TATAAA	1776	6	-	core promoter element around -30 of transcription start
NbHRLI1	TATA-box	TATAA	1777	5	-	core promoter element around -30 of transcription start
NbHRLI1	TATA-box	TATA	1778	4	-	core promoter element around -30 of transcription start
NbHRLI1	TATA-box	TATA	1829	4	-	core promoter element around -30 of transcription start
NbHRLI1	CGTCA-motif	CGTCA	1514	5	+	cis-acting regulatory element involved in the MeJA-responsiveness
NbHRLI1	CGTCA-motif	CGTCA	1761	5	+	cis-acting regulatory element involved in the MeJA-responsiveness
NbHRLI1		motif_sequence	879	4	-	short_function
NbHRLI1		motif_sequence	1052	4	+	short_function
NbHRLI1		motif_sequence	1181	4	-	short_function
NbHRLI1		motif_sequence	1219	4	-	short_function
NbHRLI1		motif_sequence	1538	4	-	short_function
NbHRLI1		motif_sequence	1645	4	+	short_function
NbHRLI1		motif_sequence	1745	4	-	short_function
NbHRLI1		motif_sequence	1796	4	+	short_function
NbHRLI1		motif_sequence	1887	4	+	short_function
NbHRLI1		motif_sequence	1946	4	+	short_function
NbHRLI1	MYC	CATGTG	20	6	+
NbHRLI1	MYC	CATTTG	1116	6	-
NbHRLI1	MYC	CATGTG	1892	6	-
NbHRLI1	STRE	AGGGG	96	5	-
NbHRLI1	STRE	AGGGG	1716	5	+
NbHRLI1	NON	CAACGGCCACG	1080	10	+
NbHRLI1	LTR	CCGAAA	972	6	+	cis-acting element involved in low-temperature responsiveness
NbHRLI1	LTR	CCGAAA	1304	6	+	cis-acting element involved in low-temperature responsiveness
NbHRLI1	ABRE4	CACGTA	1482	6	+
NbHRLI1	Unnamed__4	CTCC	13	4	-
NbHRLI1	Unnamed__4	CTCC	750	4	+
NbHRLI1	Unnamed__4	CTCC	937	4	+
NbHRLI1	Unnamed__4	CTCC	1142	4	+
NbHRLI1	Unnamed__4	CTCC	1214	4	+
NbHRLI1	Unnamed__4	CTCC	1245	4	-
NbHRLI1	Unnamed__4	CTCC	1440	4	+
NbHRLI1	TGACG-motif	TGACG	1514	5	-	cis-acting regulatory element involved in the MeJA-responsiveness
NbHRLI1	TGACG-motif	TGACG	1761	5	-	cis-acting regulatory element involved in the MeJA-responsiveness
NbHRLI1	MBS	CAACTG	1080	6	+	MYB binding site involved in drought-inducibility
NbHRLI1	MBS	CAACTG	1096	6	+	MYB binding site involved in drought-inducibility
NbHRLI1	Box 4	ATTAAT	602	6	+	part of a conserved DNA module involved in light responsiveness
NbHRLI1	Box 4	ATTAAT	840	6	+	part of a conserved DNA module involved in light responsiveness
NbHRLI1	Box 4	ATTAAT	1343	6	-	part of a conserved DNA module involved in light responsiveness
NbHRLI1	Box 4	ATTAAT	1525	6	-	part of a conserved DNA module involved in light responsiveness
NbHRLI2	STRE	AGGGG	561	5	-
NbHRLI2	STRE	AGGGG	773	5	-
NbHRLI2	STRE	AGGGG	778	5	-
NbHRLI2	STRE	AGGGG	1278	5	+
NbHRLI2	STRE	AGGGG	1696	5	-
NbHRLI2	Box 4	ATTAAT	10	6	+	part of a conserved DNA module involved in light responsiveness
NbHRLI2	Box 4	ATTAAT	1150	6	-	part of a conserved DNA module involved in light responsiveness
NbHRLI2	Box 4	ATTAAT	1220	6	-	part of a conserved DNA module involved in light responsiveness
NbHRLI2	Unnamed__4	CTCC	116	4	+
NbHRLI2	Unnamed__4	CTCC	418	4	-
NbHRLI2	Unnamed__4	CTCC	759	4	+
NbHRLI2	Unnamed__4	CTCC	764	4	+
NbHRLI2	Unnamed__4	CTCC	771	4	+
NbHRLI2	Unnamed__4	CTCC	776	4	+
NbHRLI2	Unnamed__4	CTCC	781	4	+
NbHRLI2	Unnamed__4	CTCC	1100	4	+
NbHRLI2	Unnamed__4	CTCC	1160	4	+
NbHRLI2	Unnamed__4	CTCC	1352	4	-
NbHRLI2	Unnamed__4	CTCC	1423	4	+
NbHRLI2	Unnamed__4	CTCC	1610	4	-
NbHRLI2	Unnamed__4	CTCC	1632	4	+
NbHRLI2	Unnamed__4	CTCC	1789	4	-
NbHRLI2	Unnamed__4	CTCC	1941	4	+
NbHRLI2	TGACG-motif	TGACG	1227	5	+	cis-acting regulatory element involved in the MeJA-responsiveness
NbHRLI2	TGACG-motif	TGACG	1376	5	+	cis-acting regulatory element involved in the MeJA-responsiveness
NbHRLI2	TGACG-motif	TGACG	1644	5	-	cis-acting regulatory element involved in the MeJA-responsiveness
NbHRLI2	TGACG-motif	TGACG	1782	5	-	cis-acting regulatory element involved in the MeJA-responsiveness
NbHRLI2	WRE3	CCACCT	367	6	-
NbHRLI2	MYC	CATGTG	387	6	+
NbHRLI2	MYC	CAATTG	521	6	+
NbHRLI2	MYC	CATTTG	1342	6	-
NbHRLI2	MYC	CATTTG	1635	6	+
NbHRLI2	P-box	CCTTTTG	1103	7	-	gibberellin-responsive element
NbHRLI2	ABRE	GCCGCGTGGC	918	9	+	cis-acting element involved in the abscisic acid responsiveness
NbHRLI2	ABRE	ACGTG	1378	5	+	cis-acting element involved in the abscisic acid responsiveness
NbHRLI2	ABRE	ACGTG	1447	5	-	cis-acting element involved in the abscisic acid responsiveness
NbHRLI2	ABRE	ACGTG	1642	5	-	cis-acting element involved in the abscisic acid responsiveness
NbHRLI2	ABRE	ACGTG	1690	5	+	cis-acting element involved in the abscisic acid responsiveness
NbHRLI2	ERE	ATTTTAAA	1824	8	+
NbHRLI2		motif_sequence	140	4	+	short_function
NbHRLI2		motif_sequence	167	4	+	short_function
NbHRLI2		motif_sequence	743	4	+	short_function
NbHRLI2		motif_sequence	748	4	+	short_function
NbHRLI2		motif_sequence	811	4	-	short_function
NbHRLI2		motif_sequence	839	4	+	short_function
NbHRLI2		motif_sequence	1210	4	+	short_function
NbHRLI2		motif_sequence	1395	4	-	short_function
NbHRLI2		motif_sequence	1630	4	+	short_function
NbHRLI2		motif_sequence	1709	4	+	short_function
NbHRLI2		motif_sequence	1870	4	+	short_function
NbHRLI2		motif_sequence	1939	4	+	short_function
NbHRLI2		motif_sequence	1993	4	-	short_function
NbHRLI2	TATA-box	TAAAGATT	13	8	-	core promoter element around -30 of transcription start
NbHRLI2	TATA-box	ATATAT	303	6	+	core promoter element around -30 of transcription start
NbHRLI2	TATA-box	TATA	304	4	+	core promoter element around -30 of transcription start
NbHRLI2	TATA-box	TATATAA	310	7	-	core promoter element around -30 of transcription start
NbHRLI2	TATA-box	TATATA	311	6	+	core promoter element around -30 of transcription start
NbHRLI2	TATA-box	TATA	313	4	+	core promoter element around -30 of transcription start
NbHRLI2	TATA-box	ATATAA	325	6	+	core promoter element around -30 of transcription start
NbHRLI2	TATA-box	TATA	326	4	+	core promoter element around -30 of transcription start
NbHRLI2	TATA-box	TATA	343	4	+	core promoter element around -30 of transcription start
NbHRLI2	TATA-box	TATA	350	4	+	core promoter element around -30 of transcription start
NbHRLI2	TATA-box	TATAA	472	5	-	core promoter element around -30 of transcription start
NbHRLI2	TATA-box	TATA	473	4	+	core promoter element around -30 of transcription start
NbHRLI2	TATA-box	TATAA	532	5	-	core promoter element around -30 of transcription start
NbHRLI2	TATA-box	TATA	533	4	+	core promoter element around -30 of transcription start
NbHRLI2	TATA-box	ATATAT	583	6	+	core promoter element around -30 of transcription start
NbHRLI2	TATA-box	TATA	584	4	+	core promoter element around -30 of transcription start
NbHRLI2	TATA-box	TATACA	651	6	-	core promoter element around -30 of transcription start
NbHRLI2	TATA-box	TATA	653	4	+	core promoter element around -30 of transcription start
NbHRLI2	TATA-box	TATATA	972	6	+	core promoter element around -30 of transcription start
NbHRLI2	TATA-box	ATATAT	973	6	+	core promoter element around -30 of transcription start
NbHRLI2	TATA-box	TATATA	974	6	+	core promoter element around -30 of transcription start
NbHRLI2	TATA-box	ATATAT	975	6	+	core promoter element around -30 of transcription start
NbHRLI2	TATA-box	TATATA	976	6	+	core promoter element around -30 of transcription start
NbHRLI2	TATA-box	ATATAT	977	6	+	core promoter element around -30 of transcription start
NbHRLI2	TATA-box	TATATA	978	6	+	core promoter element around -30 of transcription start
NbHRLI2	TATA-box	TATA	980	4	+	core promoter element around -30 of transcription start
NbHRLI2	TATA-box	TATA	1337	4	-	core promoter element around -30 of transcription start
NbHRLI2	TATA-box	ATTATA	1441	6	+	core promoter element around -30 of transcription start
NbHRLI2	TATA-box	TATAA	1442	5	-	core promoter element around -30 of transcription start
NbHRLI2	TATA-box	TATA	1443	4	-	core promoter element around -30 of transcription start
NbHRLI2	TATA-box	ATATAA	1461	6	+	core promoter element around -30 of transcription start
NbHRLI2	TATA-box	TATA	1462	4	-	core promoter element around -30 of transcription start
NbHRLI2	TATA-box	TATA	1569	4	-	core promoter element around -30 of transcription start
NbHRLI2	TATA-box	ATTATA	1653	6	+	core promoter element around -30 of transcription start
NbHRLI2	TATA-box	TATAA	1654	5	-	core promoter element around -30 of transcription start
NbHRLI2	TATA-box	TATA	1655	4	-	core promoter element around -30 of transcription start
NbHRLI2	TATA-box	TATAA	1774	5	-	core promoter element around -30 of transcription start
NbHRLI2	TATA-box	TATA	1775	4	-	core promoter element around -30 of transcription start
NbHRLI2	TATA-box	TACAAAA	1799	7	+	core promoter element around -30 of transcription start
NbHRLI2	TATA-box	ccTATAAAaa	1886	9	+	core promoter element around -30 of transcription start
NbHRLI2	TATA-box	TATA	1888	4	-	core promoter element around -30 of transcription start
NbHRLI2	TATA-box	taTATAAAtc	1894	9	+	core promoter element around -30 of transcription start
NbHRLI2	CGTCA-motif	CGTCA	1227	5	-	cis-acting regulatory element involved in the MeJA-responsiveness
NbHRLI2	CGTCA-motif	CGTCA	1376	5	-	cis-acting regulatory element involved in the MeJA-responsiveness
NbHRLI2	CGTCA-motif	CGTCA	1644	5	+	cis-acting regulatory element involved in the MeJA-responsiveness
NbHRLI2	CGTCA-motif	CGTCA	1782	5	+	cis-acting regulatory element involved in the MeJA-responsiveness
NbHRLI2	W box	TTGACC	111	6	+
NbHRLI2	W box	TTGACC	1665	6	+
NbHRLI2	CAT-box	GCCACT	230	6	-	cis-acting regulatory element related to meristem expression
NbHRLI2	CAT-box	GCCACT	922	6	-	cis-acting regulatory element related to meristem expression
NbHRLI2	TCA	TCATCTTCAT	1126	9	-
NbHRLI2	MYB	CAACCA	1009	6	-
NbHRLI2	MYB recognition site	CCGTTG	66	6	+
NbHRLI2	MYB recognition site	CCGTTG	570	6	+
NbHRLI2	AAGAA-motif	GAAAGAA	718	7	+
NbHRLI2	AAGAA-motif	GAAAGAA	1455	7	+
NbHRLI2	CAG-motif	GAAAGGCAGAC	1536	10	-	part of a light response element
NbHRLI2	AT~TATA-box	TATATA	311	6	+
NbHRLI2	AT~TATA-box	TATATA	972	6	+
NbHRLI2	AT~TATA-box	TATATA	974	6	+
NbHRLI2	AT~TATA-box	TATATA	976	6	+
NbHRLI2	AT~TATA-box	TATATA	978	6	+
NbHRLI2	DRE1	ACCGAGA	1498	7	+
NbHRLI2	GATA-motif	GATAGGA	1424	7	-	part of a light responsive element
NbHRLI2	as-1	TGACG	1227	5	+
NbHRLI2	as-1	TGACG	1376	5	+
NbHRLI2	as-1	TGACG	1644	5	-
NbHRLI2	as-1	TGACG	1782	5	-
NbHRLI2	CAAT-box	CAAAT	109	5	-	common cis-acting element in promoter and enhancer regions
NbHRLI2	CAAT-box	CAAT	138	4	+
NbHRLI2	CAAT-box	CAAAT	152	5	-	common cis-acting element in promoter and enhancer regions
NbHRLI2	CAAT-box	CAAT	165	4	+
NbHRLI2	CAAT-box	CCAAT	520	5	+	common cis-acting element in promoter and enhancer regions
NbHRLI2	CAAT-box	CAAT	521	4	+
NbHRLI2	CAAT-box	CCAAT	523	5	-	common cis-acting element in promoter and enhancer regions
NbHRLI2	CAAT-box	CAAT	591	4	+
NbHRLI2	CAAT-box	CAAAT	873	5	+	common cis-acting element in promoter and enhancer regions
NbHRLI2	CAAT-box	CCAAT	956	5	-	common cis-acting element in promoter and enhancer regions
NbHRLI2	CAAT-box	CAAAT	997	5	+	common cis-acting element in promoter and enhancer regions
NbHRLI2	CAAT-box	CAAAT	1039	5	+	common cis-acting element in promoter and enhancer regions
NbHRLI2	CAAT-box	CAAAT	1042	5	-	common cis-acting element in promoter and enhancer regions
NbHRLI2	CAAT-box	CAAT	1169	4	+
NbHRLI2	CAAT-box	CAAT	1185	4	-
NbHRLI2	CAAT-box	CAAT	1218	4	+
NbHRLI2	CAAT-box	CAAAT	1224	5	-	common cis-acting element in promoter and enhancer regions
NbHRLI2	CAAT-box	CAAT	1255	4	-
NbHRLI2	CAAT-box	CCCAATTT	1285	8	-	common cis-acting element in promoter and enhancer regions
NbHRLI2	CAAT-box	CCAAT	1287	5	-	common cis-acting element in promoter and enhancer regions
NbHRLI2	CAAT-box	CAAAT	1342	5	+	common cis-acting element in promoter and enhancer regions
NbHRLI2	CAAT-box	CAAT	1401	4	-
NbHRLI2	CAAT-box	CAAT	1415	4	-
NbHRLI2	CAAT-box	CAAT	1472	4	+
NbHRLI2	CAAT-box	CAAAT	1636	5	-	common cis-acting element in promoter and enhancer regions
NbHRLI2	CAAT-box	CAAAT	1670	5	+	common cis-acting element in promoter and enhancer regions
NbHRLI2	CAAT-box	CCAAT	1678	5	-	common cis-acting element in promoter and enhancer regions
NbHRLI2	CAAT-box	CAAT	1755	4	+
NbHRLI2	CAAT-box	CAAAT	1767	5	+	common cis-acting element in promoter and enhancer regions
NbHRLI2	CAAT-box	CCAAT	1786	5	-	common cis-acting element in promoter and enhancer regions
NbHRLI2	E2F	AGTGGCGGNNNNNTTTGAA	922	13	+
NbHRLI2	Unnamed__1	CGTGG	1641	5	-
NbHRLI2	ARE	AAACCA	1362	6	-	cis-acting regulatory element essential for the anaerobic induction
NbHRLI2	ARE	AAACCA	1931	6	-	cis-acting regulatory element essential for the anaerobic induction
NbHRLI2	LAMP-element	CTTTATCA	1505	8	-	part of a light responsive element
NbHRLI2	G-box	CACGTC	1377	6	-	cis-acting regulatory element involved in light responsiveness
NbHRLI2	G-box	CACGTC	1642	6	+	cis-acting regulatory element involved in light responsiveness
NbHRLI2	chs-CMA2a	TCACTTGA	1661	8	+	part of a light responsive element
NbHRLI2	CCAAT-box	CAACGG	66	6	-	MYBHv1 binding site
NbHRLI2	CCAAT-box	CAACGG	570	6	-	MYBHv1 binding site
NbHRLI2	G-Box	CACGTT	1447	6	+	cis-acting regulatory element involved in light responsiveness
NbHRLI2	G-Box	CACGTT	1689	6	-	cis-acting regulatory element involved in light responsiveness
NbHRLI2	Myb	TAACTG	965	6	-
NbHRLI2	Myb	TAACTG	1384	6	-
NbHRLI3		motif_sequence	113	4	+	short_function
NbHRLI3		motif_sequence	170	4	-	short_function
NbHRLI3		motif_sequence	293	4	+	short_function
NbHRLI3		motif_sequence	381	4	-	short_function
NbHRLI3		motif_sequence	482	4	-	short_function
NbHRLI3		motif_sequence	1061	4	+	short_function
NbHRLI3		motif_sequence	1124	4	+	short_function
NbHRLI3		motif_sequence	1149	4	-	short_function
NbHRLI3		motif_sequence	1215	4	-	short_function
NbHRLI3		motif_sequence	1862	4	+	short_function
NbHRLI3		motif_sequence	1956	4	+	short_function
NbHRLI3	CGTCA-motif	CGTCA	367	5	+	cis-acting regulatory element involved in the MeJA-responsiveness
NbHRLI3	CGTCA-motif	CGTCA	1718	5	-	cis-acting regulatory element involved in the MeJA-responsiveness
NbHRLI3	CGTCA-motif	CGTCA	1972	5	+	cis-acting regulatory element involved in the MeJA-responsiveness
NbHRLI3	TATA-box	TATAAGAA	35	8	-	core promoter element around -30 of transcription start
NbHRLI3	TATA-box	TATAA	38	5	-	core promoter element around -30 of transcription start
NbHRLI3	TATA-box	TATA	39	4	+	core promoter element around -30 of transcription start
NbHRLI3	TATA-box	TATAA	64	5	-	core promoter element around -30 of transcription start
NbHRLI3	TATA-box	TATA	65	4	+	core promoter element around -30 of transcription start
NbHRLI3	TATA-box	taTATAAAtc	104	9	-	core promoter element around -30 of transcription start
NbHRLI3	TATA-box	TATAAAT	105	7	-	core promoter element around -30 of transcription start
NbHRLI3	TATA-box	TATAAA	106	6	-	core promoter element around -30 of transcription start
NbHRLI3	TATA-box	TATATAA	107	7	-	core promoter element around -30 of transcription start
NbHRLI3	TATA-box	TATATA	108	6	+	core promoter element around -30 of transcription start
NbHRLI3	TATA-box	ATATAT	109	6	+	core promoter element around -30 of transcription start
NbHRLI3	TATA-box	TATA	110	4	+	core promoter element around -30 of transcription start
NbHRLI3	TATA-box	TATAA	150	5	-	core promoter element around -30 of transcription start
NbHRLI3	TATA-box	TATA	151	4	+	core promoter element around -30 of transcription start
NbHRLI3	TATA-box	TATA	159	4	+	core promoter element around -30 of transcription start
NbHRLI3	TATA-box	TATA	236	4	+	core promoter element around -30 of transcription start
NbHRLI3	TATA-box	taTATAAAtc	1224	9	-	core promoter element around -30 of transcription start
NbHRLI3	TATA-box	TATATAA	1227	7	-	core promoter element around -30 of transcription start
NbHRLI3	TATA-box	TATATA	1228	6	-	core promoter element around -30 of transcription start
NbHRLI3	TATA-box	TATA	1230	4	-	core promoter element around -30 of transcription start
NbHRLI3	TATA-box	TATAAAA	1269	7	-	core promoter element around -30 of transcription start
NbHRLI3	TATA-box	TATAAA	1270	6	-	core promoter element around -30 of transcription start
NbHRLI3	TATA-box	TATATAA	1271	7	-	core promoter element around -30 of transcription start
NbHRLI3	TATA-box	TATATA	1272	6	-	core promoter element around -30 of transcription start
NbHRLI3	TATA-box	ATATAA	1273	6	+	core promoter element around -30 of transcription start
NbHRLI3	TATA-box	TATA	1274	4	-	core promoter element around -30 of transcription start
NbHRLI3	TATA-box	TACAAAA	1378	7	-	core promoter element around -30 of transcription start
NbHRLI3	TATA-box	TACAAAA	1514	7	-	core promoter element around -30 of transcription start
NbHRLI3	TATA-box	TATA	1595	4	-	core promoter element around -30 of transcription start
NbHRLI3	TATA-box	TATA	1600	4	-	core promoter element around -30 of transcription start
NbHRLI3	TATA-box	ATATAT	1782	6	-	core promoter element around -30 of transcription start
NbHRLI3	TATA-box	TATA	1783	4	-	core promoter element around -30 of transcription start
NbHRLI3	TATA-box	TATAA	1812	5	-	core promoter element around -30 of transcription start
NbHRLI3	TATA-box	TATA	1813	4	-	core promoter element around -30 of transcription start
NbHRLI3	TATA-box	TATTTAAA	1899	8	+	core promoter element around -30 of transcription start
NbHRLI3	TATA-box	ATTATA	1981	6	+	core promoter element around -30 of transcription start
NbHRLI3	TATA-box	TATAA	1982	5	-	core promoter element around -30 of transcription start
NbHRLI3	TATA-box	TATA	1983	4	-	core promoter element around -30 of transcription start
NbHRLI3	ABRE	ACGTG	514	5	-	cis-acting element involved in the abscisic acid responsiveness
NbHRLI3	ABRE	ACGTG	1970	5	-	cis-acting element involved in the abscisic acid responsiveness
NbHRLI3	TCT-motif	TCTTAC	1178	6	-	part of a light responsive element
NbHRLI3	MYB recognition site	CCGTTG	1530	6	+
NbHRLI3	TATC-box	TATCCCA	319	7	+	cis-acting element involved in gibberellin-responsiveness
NbHRLI3	W box	TTGACC	353	6	-
NbHRLI3	W box	TTGACC	1533	6	+
NbHRLI3	W box	TTGACC	1993	6	+
NbHRLI3	Box 4	ATTAAT	45	6	+	part of a conserved DNA module involved in light responsiveness
NbHRLI3	Box 4	ATTAAT	1153	6	-	part of a conserved DNA module involved in light responsiveness
NbHRLI3	WUN-motif	AAATTACTA	281	9	+
NbHRLI3	TGACG-motif	TGACG	367	5	-	cis-acting regulatory element involved in the MeJA-responsiveness
NbHRLI3	TGACG-motif	TGACG	1718	5	+	cis-acting regulatory element involved in the MeJA-responsiveness
NbHRLI3	TGACG-motif	TGACG	1972	5	-	cis-acting regulatory element involved in the MeJA-responsiveness
NbHRLI3	Unnamed__4	CTCC	555	4	+
NbHRLI3	Unnamed__4	CTCC	561	4	+
NbHRLI3	Unnamed__4	CTCC	1126	4	+
NbHRLI3	Unnamed__4	CTCC	1338	4	+
NbHRLI3	Unnamed__4	CTCC	1469	4	-
NbHRLI3	Unnamed__4	CTCC	1478	4	+
NbHRLI3	Unnamed__4	CTCC	1650	4	-
NbHRLI3	Unnamed__4	CTCC	1958	4	+
NbHRLI3	STRE	AGGGG	574	5	-
NbHRLI3	STRE	AGGGG	581	5	-
NbHRLI3	STRE	AGGGG	618	5	+
NbHRLI3	STRE	AGGGG	1058	5	-
NbHRLI3	STRE	AGGGG	1067	5	-
NbHRLI3	LTR	CCGAAA	1538	6	+	cis-acting element involved in low-temperature responsiveness
NbHRLI3	MRE	AACCTAA	1774	7	+	MYB binding site involved in light responsiveness
NbHRLI3	WRE3	CCACCT	349	6	-
NbHRLI3	I-box	TGATAATGT	129	9	-	part of a light responsive element
NbHRLI3	I-box	gGATAAGGTG	1189	9	+	part of a light responsive element
NbHRLI3	MYC	CATTTG	1963	6	+
NbHRLI3	chs-CMA2a	TCACTTGA	1989	8	+	part of a light responsive element
NbHRLI3	G-box	CACGTC	1970	6	+	cis-acting regulatory element involved in light responsiveness
NbHRLI3	Myb	TAACTG	485	6	-
NbHRLI3	CCAAT-box	CAACGG	1530	6	-	MYBHv1 binding site
NbHRLI3	G-Box	CACGTT	514	6	+	cis-acting regulatory element involved in light responsiveness
NbHRLI3	GATA-motif	AAGGATAAGG	1187	9	+	part of a light responsive element
NbHRLI3	AT~TATA-box	TATATAAA	106	8	-
NbHRLI3	AT~TATA-box	TATATA	108	6	+
NbHRLI3	AT~TATA-box	TATATA	1228	6	-
NbHRLI3	AT~TATA-box	TATATAAA	1270	8	-
NbHRLI3	AT~TATA-box	TATATA	1272	6	-
NbHRLI3	Unnamed__1	CGTGG	1969	5	-
NbHRLI3	ARE	AAACCA	1563	6	-	cis-acting regulatory element essential for the anaerobic induction
NbHRLI3	ARE	AAACCA	1670	6	-	cis-acting regulatory element essential for the anaerobic induction
NbHRLI3	ARE	AAACCA	1836	6	+	cis-acting regulatory element essential for the anaerobic induction
NbHRLI3	as-1	TGACG	367	5	-
NbHRLI3	as-1	TGACG	1718	5	+
NbHRLI3	as-1	TGACG	1972	5	-
NbHRLI3	GA-motif	ATAGATAA	274	8	+	part of a light responsive element
NbHRLI3	CAAT-box	CAAAT	215	5	+	common cis-acting element in promoter and enhancer regions
NbHRLI3	CAAT-box	CAAT	312	4	+
NbHRLI3	CAAT-box	CAAT	393	4	+
NbHRLI3	CAAT-box	CAAT	459	4	-
NbHRLI3	CAAT-box	CCAAT	465	5	-	common cis-acting element in promoter and enhancer regions
NbHRLI3	CAAT-box	CAAT	473	4	-
NbHRLI3	CAAT-box	CCAAT	497	5	+	common cis-acting element in promoter and enhancer regions
NbHRLI3	CAAT-box	CAAT	498	4	+
NbHRLI3	CAAT-box	CAAT	542	4	+
NbHRLI3	CAAT-box	CCAAT	589	5	-	common cis-acting element in promoter and enhancer regions
NbHRLI3	CAAT-box	CAAT	1075	4	-
NbHRLI3	CAAT-box	CAAAT	1101	5	+	common cis-acting element in promoter and enhancer regions
NbHRLI3	CAAT-box	CAAT	1112	4	-
NbHRLI3	CAAT-box	CAAT	1294	4	+
NbHRLI3	CAAT-box	CAAT	1316	4	+
NbHRLI3	CAAT-box	CAAT	1345	4	-
NbHRLI3	CAAT-box	CAAAT	1392	5	-	common cis-acting element in promoter and enhancer regions
NbHRLI3	CAAT-box	CAAT	1451	4	-
NbHRLI3	CAAT-box	CAAT	1547	4	-
NbHRLI3	CAAT-box	CAAT	1557	4	-
NbHRLI3	CAAT-box	CAAT	1569	4	-
NbHRLI3	CAAT-box	CAAT	1589	4	-
NbHRLI3	CAAT-box	CAAAT	1616	5	+	common cis-acting element in promoter and enhancer regions
NbHRLI3	CAAT-box	CCAAT	1668	5	-	common cis-acting element in promoter and enhancer regions
NbHRLI3	CAAT-box	CAAAT	1679	5	-	common cis-acting element in promoter and enhancer regions
NbHRLI3	CAAT-box	CAAT	1689	4	+
NbHRLI3	CAAT-box	CAAT	1743	4	-
NbHRLI3	CAAT-box	CAAT	1765	4	-
NbHRLI3	CAAT-box	CCAAT	1793	5	+	common cis-acting element in promoter and enhancer regions
NbHRLI3	CAAT-box	CAAT	1794	4	+
NbHRLI3	CAAT-box	CAAT	1822	4	-
NbHRLI3	CAAT-box	CCAAT	1839	5	+	common cis-acting element in promoter and enhancer regions
NbHRLI3	CAAT-box	CAAT	1840	4	+
NbHRLI3	CAAT-box	CAAAT	1964	5	-	common cis-acting element in promoter and enhancer regions
NbHRLI4	Myc	TCTCTTA	226	7	+
NbHRLI4	Unnamed__4	CTCC	72	4	-
NbHRLI4	Unnamed__4	CTCC	625	4	-
NbHRLI4	Unnamed__4	CTCC	1103	4	-
NbHRLI4	Unnamed__4	CTCC	1136	4	+
NbHRLI4	Unnamed__4	CTCC	1144	4	+
NbHRLI4	Unnamed__4	CTCC	1252	4	-
NbHRLI4	Unnamed__4	CTCC	1875	4	+
NbHRLI4	WUN-motif	AAATTACT	716	8	+
NbHRLI4	Box 4	ATTAAT	1787	6	-	part of a conserved DNA module involved in light responsiveness
NbHRLI4	STRE	AGGGG	1845	5	-
NbHRLI4	MYB recognition site	CCGTTG	1245	6	-
NbHRLI4	TCT-motif	TCTTAC	1660	6	-	part of a light responsive element
NbHRLI4	MYB	TAACCA	44	6	+
NbHRLI4	MYB	TAACCA	161	6	+
NbHRLI4	MYB	TAACCA	453	6	+
NbHRLI4	MYB	TAACCA	684	6	+
NbHRLI4	MSA-like	(T/C)C(T/C)AACGG(T/C)(T/C)A	1751	8.5	+	cis-acting element involved in cell cycle regulation
NbHRLI4	TCA	TCATCTTCAT	592	9	-
NbHRLI4	TATA-box	ATATAT	54	6	+	core promoter element around -30 of transcription start
NbHRLI4	TATA-box	TATA	55	4	+	core promoter element around -30 of transcription start
NbHRLI4	TATA-box	TATAAAA	115	7	-	core promoter element around -30 of transcription start
NbHRLI4	TATA-box	TATAAA	116	6	-	core promoter element around -30 of transcription start
NbHRLI4	TATA-box	TATAA	117	5	-	core promoter element around -30 of transcription start
NbHRLI4	TATA-box	TATA	118	4	+	core promoter element around -30 of transcription start
NbHRLI4	TATA-box	ATATAA	286	6	+	core promoter element around -30 of transcription start
NbHRLI4	TATA-box	TATA	287	4	+	core promoter element around -30 of transcription start
NbHRLI4	TATA-box	ccTATAAAaa	299	9	-	core promoter element around -30 of transcription start
NbHRLI4	TATA-box	TATAAAA	300	7	-	core promoter element around -30 of transcription start
NbHRLI4	TATA-box	TATAAA	301	6	-	core promoter element around -30 of transcription start
NbHRLI4	TATA-box	TATAA	302	5	-	core promoter element around -30 of transcription start
NbHRLI4	TATA-box	TATA	303	4	+	core promoter element around -30 of transcription start
NbHRLI4	TATA-box	ATTATA	382	6	+	core promoter element around -30 of transcription start
NbHRLI4	TATA-box	TATATAA	383	7	-	core promoter element around -30 of transcription start
NbHRLI4	TATA-box	TATATA	384	6	+	core promoter element around -30 of transcription start
NbHRLI4	TATA-box	ATATAT	385	6	+	core promoter element around -30 of transcription start
NbHRLI4	TATA-box	TATA	386	4	+	core promoter element around -30 of transcription start
NbHRLI4	TATA-box	taTATAAAtc	425	9	+	core promoter element around -30 of transcription start
NbHRLI4	TATA-box	ATATAA	426	6	+	core promoter element around -30 of transcription start
NbHRLI4	TATA-box	TATA	427	4	+	core promoter element around -30 of transcription start
NbHRLI4	TATA-box	TATATA	482	6	+	core promoter element around -30 of transcription start
NbHRLI4	TATA-box	ATATAA	483	6	+	core promoter element around -30 of transcription start
NbHRLI4	TATA-box	TATA	484	4	+	core promoter element around -30 of transcription start
NbHRLI4	TATA-box	ATTATA	517	6	+	core promoter element around -30 of transcription start
NbHRLI4	TATA-box	TATAA	518	5	-	core promoter element around -30 of transcription start
NbHRLI4	TATA-box	TATA	519	4	+	core promoter element around -30 of transcription start
NbHRLI4	TATA-box	TATAAAA	691	7	-	core promoter element around -30 of transcription start
NbHRLI4	TATA-box	TATAAA	692	6	-	core promoter element around -30 of transcription start
NbHRLI4	TATA-box	TATAA	693	5	-	core promoter element around -30 of transcription start
NbHRLI4	TATA-box	TATA	694	4	+	core promoter element around -30 of transcription start
NbHRLI4	TATA-box	ATTATA	744	6	+	core promoter element around -30 of transcription start
NbHRLI4	TATA-box	TATATAA	745	7	-	core promoter element around -30 of transcription start
NbHRLI4	TATA-box	TATATA	746	6	+	core promoter element around -30 of transcription start
NbHRLI4	TATA-box	ATATAA	747	6	+	core promoter element around -30 of transcription start
NbHRLI4	TATA-box	TATA	748	4	+	core promoter element around -30 of transcription start
NbHRLI4	TATA-box	ATATAT	753	6	+	core promoter element around -30 of transcription start
NbHRLI4	TATA-box	TATA	754	4	+	core promoter element around -30 of transcription start
NbHRLI4	TATA-box	ATTATA	757	6	+	core promoter element around -30 of transcription start
NbHRLI4	TATA-box	TATAA	758	5	-	core promoter element around -30 of transcription start
NbHRLI4	TATA-box	TATA	759	4	+	core promoter element around -30 of transcription start
NbHRLI4	TATA-box	ATTATA	764	6	+	core promoter element around -30 of transcription start
NbHRLI4	TATA-box	TATAA	765	5	-	core promoter element around -30 of transcription start
NbHRLI4	TATA-box	TATA	766	4	+	core promoter element around -30 of transcription start
NbHRLI4	TATA-box	TATAAAA	799	7	-	core promoter element around -30 of transcription start
NbHRLI4	TATA-box	TATAAA	800	6	-	core promoter element around -30 of transcription start
NbHRLI4	TATA-box	TATAA	801	5	-	core promoter element around -30 of transcription start
NbHRLI4	TATA-box	TATA	802	4	+	core promoter element around -30 of transcription start
NbHRLI4	TATA-box	TATAA	837	5	-	core promoter element around -30 of transcription start
NbHRLI4	TATA-box	TATA	838	4	+	core promoter element around -30 of transcription start
NbHRLI4	TATA-box	taTATAAAtc	842	9	-	core promoter element around -30 of transcription start
NbHRLI4	TATA-box	TATAAAT	843	7	-	core promoter element around -30 of transcription start
NbHRLI4	TATA-box	TATAAA	844	6	-	core promoter element around -30 of transcription start
NbHRLI4	TATA-box	TATAA	845	5	-	core promoter element around -30 of transcription start
NbHRLI4	TATA-box	TATA	846	4	+	core promoter element around -30 of transcription start
NbHRLI4	TATA-box	TATTTAAA	926	8	-	core promoter element around -30 of transcription start
NbHRLI4	TATA-box	TATACA	949	6	-	core promoter element around -30 of transcription start
NbHRLI4	TATA-box	TATA	951	4	+	core promoter element around -30 of transcription start
NbHRLI4	TATA-box	TATATA	1074	6	-	core promoter element around -30 of transcription start
NbHRLI4	TATA-box	TATA	1076	4	-	core promoter element around -30 of transcription start
NbHRLI4	TATA-box	TATA	1174	4	-	core promoter element around -30 of transcription start
NbHRLI4	TATA-box	TATA	1386	4	-	core promoter element around -30 of transcription start
NbHRLI4	TATA-box	TATATA	1837	6	-	core promoter element around -30 of transcription start
NbHRLI4	TATA-box	ATATAT	1838	6	-	core promoter element around -30 of transcription start
NbHRLI4	TATA-box	TATA	1839	4	-	core promoter element around -30 of transcription start
NbHRLI4	TATA-box	TATA	1961	4	-	core promoter element around -30 of transcription start
NbHRLI4	TATA-box	ccTATAAAaa	1988	9	+	core promoter element around -30 of transcription start
NbHRLI4	TATA-box	TATA	1990	4	-	core promoter element around -30 of transcription start
NbHRLI4		motif_sequence	206	4	+	short_function
NbHRLI4		motif_sequence	594	4	-	short_function
NbHRLI4		motif_sequence	815	4	+	short_function
NbHRLI4		motif_sequence	1022	4	-	short_function
NbHRLI4		motif_sequence	1042	4	+	short_function
NbHRLI4		motif_sequence	1127	4	+	short_function
NbHRLI4		motif_sequence	1252	4	-	short_function
NbHRLI4		motif_sequence	1310	4	-	short_function
NbHRLI4		motif_sequence	1414	4	-	short_function
NbHRLI4		motif_sequence	1587	4	+	short_function
NbHRLI4		motif_sequence	1591	4	-	short_function
NbHRLI4		motif_sequence	1704	4	-	short_function
NbHRLI4	ERE	ATTTTAAA	246	8	-
NbHRLI4	ABRE	ACGTG	1951	5	-	cis-acting element involved in the abscisic acid responsiveness
NbHRLI4	re2f-1	GCGGGAAA	1513	8	+
NbHRLI4	Unnamed__1	CGTGG	47	5	-
NbHRLI4	Unnamed__1	CGTGG	1950	5	-
NbHRLI4	ABRE3a	TACGTG	1951	6	-
NbHRLI4	as-1	TGACG	349	5	+
NbHRLI4	TGA-element	AACGAC	1107	6	+	auxin-responsive element
NbHRLI4	TGA-element	AACGAC	1474	6	+	auxin-responsive element
NbHRLI4	A-box	CCGTCC	185	6	+	cis-acting regulatory element
NbHRLI4	AT~TATA-box	TATATA	384	6	+
NbHRLI4	AT~TATA-box	TATATA	482	6	+
NbHRLI4	AT~TATA-box	TATATA	746	6	+
NbHRLI4	AT~TATA-box	TATATA	1074	6	-
NbHRLI4	AT~TATA-box	TATATA	1837	6	-
NbHRLI4	TCA-element	CCATCTTTTT	1327	9	+	cis-acting element involved in salicylic acid responsiveness
NbHRLI4	MBSI	TTTTTACGGTTA	828	11	+	MYB binding site involved in flavonoid biosynthetic genes regulation
NbHRLI4	MYB-like sequence	TAACCA	44	6	+
NbHRLI4	MYB-like sequence	TAACCA	161	6	+
NbHRLI4	MYB-like sequence	TAACCA	453	6	+
NbHRLI4	MYB-like sequence	TAACCA	684	6	+
NbHRLI4	TCCC-motif	TCTCCCT	1101	7	-	part of a light responsive element
NbHRLI4	G-box	CACGAC	48	6	+	cis-acting regulatory element involved in light responsiveness
NbHRLI4	G-box	TACGTG	1951	6	-	cis-acting regulatory element involved in light responsiveness
NbHRLI4	CCGTCC motif	CCGTCC	185	6	+
NbHRLI4	SARE	TTCGACCATCTT	1322	11	+	cis-acting element involved in salicylic acid responsiveness
NbHRLI4	Unnamed__6	taTAAATATct	748	10	+
NbHRLI4	HD-Zip 1	CAAT(A/T)ATTG	963	8.5	+	element involved in differentiation of the palisade mesophyll cells
NbHRLI4	MYC	CATGTG	1586	6	+
NbHRLI4	TGACG-motif	TGACG	349	5	+	cis-acting regulatory element involved in the MeJA-responsiveness
NbHRLI4	ABRE4	CACGTA	1951	6	+
NbHRLI4	O2-site	GTTGACGTGA	394	9	-	cis-acting regulatory element involved in zein metabolism regulation
NbHRLI4	LTR	CCGAAA	1548	6	-	cis-acting element involved in low-temperature responsiveness
NbHRLI4	W box	TTGACC	1323	6	+
NbHRLI4	TATC-box	TATCCCA	1270	7	-	cis-acting element involved in gibberellin-responsiveness
NbHRLI4	TATC-box	TATCCCA	1364	7	-	cis-acting element involved in gibberellin-responsiveness
NbHRLI4	CGTCA-motif	CGTCA	349	5	-	cis-acting regulatory element involved in the MeJA-responsiveness
NbHRLI4	ARE	AAACCA	200	6	-	cis-acting regulatory element essential for the anaerobic induction
NbHRLI4	CAAT-box	CAAAT	17	5	+	common cis-acting element in promoter and enhancer regions
NbHRLI4	CAAT-box	CAAAT	23	5	-	common cis-acting element in promoter and enhancer regions
NbHRLI4	CAAT-box	CAAAT	79	5	+	common cis-acting element in promoter and enhancer regions
NbHRLI4	CAAT-box	CAAT	92	4	+
NbHRLI4	CAAT-box	CAAAT	124	5	-	common cis-acting element in promoter and enhancer regions
NbHRLI4	CAAT-box	CAAT	374	4	-
NbHRLI4	CAAT-box	CAAAT	418	5	+	common cis-acting element in promoter and enhancer regions
NbHRLI4	CAAT-box	CAAT	424	4	+
NbHRLI4	CAAT-box	CCAAT	456	5	+	common cis-acting element in promoter and enhancer regions
NbHRLI4	CAAT-box	CAAT	457	4	+
NbHRLI4	CAAT-box	CAAT	539	4	+
NbHRLI4	CAAT-box	CAAT	545	4	-
NbHRLI4	CAAT-box	CAAAT	779	5	-	common cis-acting element in promoter and enhancer regions
NbHRLI4	CAAT-box	CAAT	860	4	+
NbHRLI4	CAAT-box	CAAT	885	4	-
NbHRLI4	CAAT-box	CAAT	893	4	-
NbHRLI4	CAAT-box	CAAT	963	4	+
NbHRLI4	CAAT-box	CAAT	968	4	-
NbHRLI4	CAAT-box	CAAT	1017	4	-
NbHRLI4	CAAT-box	CCAAT	1054	5	-	common cis-acting element in promoter and enhancer regions
NbHRLI4	CAAT-box	CCAAT	1138	5	+	common cis-acting element in promoter and enhancer regions
NbHRLI4	CAAT-box	CAAT	1139	4	+
NbHRLI4	CAAT-box	CAAT	1163	4	+
NbHRLI4	CAAT-box	CAAAT	1207	5	+	common cis-acting element in promoter and enhancer regions
NbHRLI4	CAAT-box	CAAT	1261	4	-
NbHRLI4	CAAT-box	CAAT	1289	4	+
NbHRLI4	CAAT-box	CCAAT	1410	5	-	common cis-acting element in promoter and enhancer regions
NbHRLI4	CAAT-box	CAAT	1442	4	-
NbHRLI4	CAAT-box	CAAT	1685	4	-
NbHRLI4	CAAT-box	CAAAT	1778	5	-	common cis-acting element in promoter and enhancer regions
NbHRLI4	CAAT-box	CAAT	1857	4	-
NbHRLI4	CAAT-box	CAAT	1976	4	-
NbHRLI4	ATCT-motif	AATCTAATCC	1527	9	-	part of a conserved DNA module involved in light responsiveness
NbHRLI4	TC-rich repeats	GTTTTCTTAC	1979	9	+	cis-acting element involved in defense and stress responsiveness
NbHRLI4	GATA-motif	AAGATAAGATT	1526	10	+	part of a light responsive element
NbHRLI4	GT1-motif	GGTTAA	160	6	-	light responsive element
NbHRLI4	GT1-motif	GGTTAAT	451	7	-	light responsive element
NbHRLI4	GT1-motif	GGTTAA	452	6	-	light responsive element
NbHRLI4	GT1-motif	GGTTAA	1863	6	+	light responsive element
NbHRLI4	TATA	TATAAAAT	114	8	-
NbHRLI4	TATA	TATAAAAT	118	8	+
NbHRLI4	TATA	TATAAAAT	802	8	+
NbHRLI4	AAGAA-motif	GAAAGAA	1818	7	+
NbHRLI4	Myb	TAACTG	31	6	-
NbHRLI4	CCAAT-box	CAACGG	1245	6	+	MYBHv1 binding site
NbHRLI4	CCGTCC-box	CCGTCC	185	6	+
NbHRLI5	G-Box	CACGTG	1271	6	-	cis-acting regulatory element involved in light responsiveness
NbHRLI5	Y-box	TGTGGAGGAGCA	1479	11	+	?
NbHRLI5	TCA-element	CCATCTTTTT	484	9	-	cis-acting element involved in salicylic acid responsiveness
NbHRLI5	TCA-element	CCATCTTTTT	694	9	-	cis-acting element involved in salicylic acid responsiveness
NbHRLI5	Myb	CAACTG	344	6	+
NbHRLI5	Myb	CAACTG	1515	6	-
NbHRLI5	Unnamed__6	taTAAATATct	111	10	-
NbHRLI5	CCGTCC-box	CCGTCC	465	6	-
NbHRLI5	LAMP-element	CTTTATCA	1418	8	-	part of a light responsive element
NbHRLI5	CCGTCC motif	CCGTCC	465	6	-
NbHRLI5	G-box	CACGTC	256	6	-	cis-acting regulatory element involved in light responsiveness
NbHRLI5	G-box	CACGTG	1271	6	-	cis-acting regulatory element involved in light responsiveness
NbHRLI5	TC-rich repeats	ATTCTCTAAC	1382	9	-	cis-acting element involved in defense and stress responsiveness
NbHRLI5	ATCT-motif	AATCTAATCC	906	9	-	part of a conserved DNA module involved in light responsiveness
NbHRLI5	CAAT-box	CAAAT	72	5	+	common cis-acting element in promoter and enhancer regions
NbHRLI5	CAAT-box	CAAAT	75	5	-	common cis-acting element in promoter and enhancer regions
NbHRLI5	CAAT-box	CAAT	92	4	+
NbHRLI5	CAAT-box	CAAT	706	4	-
NbHRLI5	CAAT-box	CAAAT	829	5	-	common cis-acting element in promoter and enhancer regions
NbHRLI5	CAAT-box	CCCAATTT	835	8	+	common cis-acting element in promoter and enhancer regions
NbHRLI5	CAAT-box	CCAAT	836	5	+	common cis-acting element in promoter and enhancer regions
NbHRLI5	CAAT-box	CAAT	837	4	+
NbHRLI5	CAAT-box	CCAAT	880	5	+	common cis-acting element in promoter and enhancer regions
NbHRLI5	CAAT-box	CAAT	881	4	+
NbHRLI5	CAAT-box	CAAT	944	4	-
NbHRLI5	CAAT-box	CAAT	983	4	+
NbHRLI5	CAAT-box	CAAT	994	4	+
NbHRLI5	CAAT-box	CAAT	1002	4	+
NbHRLI5	CAAT-box	CAAT	1084	4	-
NbHRLI5	CAAT-box	CAAAT	1144	5	+	common cis-acting element in promoter and enhancer regions
NbHRLI5	CAAT-box	CAAT	1172	4	+
NbHRLI5	CAAT-box	CAAAT	1202	5	-	common cis-acting element in promoter and enhancer regions
NbHRLI5	CAAT-box	CAAAT	1258	5	-	common cis-acting element in promoter and enhancer regions
NbHRLI5	CAAT-box	CAAT	1299	4	+
NbHRLI5	CAAT-box	CAAT	1608	4	-
NbHRLI5	CAAT-box	CAAT	1662	4	-
NbHRLI5	CAAT-box	CAAAT	1673	5	-	common cis-acting element in promoter and enhancer regions
NbHRLI5	CAAT-box	CAAT	1800	4	+
NbHRLI5	Unnamed__1	CGTGG	258	5	+
NbHRLI5	ARE	AAACCA	426	6	-	cis-acting regulatory element essential for the anaerobic induction
NbHRLI5	ARE	AAACCA	802	6	-	cis-acting regulatory element essential for the anaerobic induction
NbHRLI5	ARE	AAACCA	1931	6	-	cis-acting regulatory element essential for the anaerobic induction
NbHRLI5	AAGAA-motif	GAAAGAA	709	7	+
NbHRLI5	AAGAA-motif	GAAAGAA	1636	7	+
NbHRLI5	AT~TATA-box	TATATA	104	6	+
NbHRLI5	AT~TATA-box	TATATA	106	6	+
NbHRLI5	AT~TATA-box	TATATA	108	6	+
NbHRLI5	AT~TATA-box	TATATA	110	6	+
NbHRLI5	AT~TATA-box	TATATAAA	122	8	-
NbHRLI5	AT~TATA-box	TATATA	124	6	+
NbHRLI5	AT~TATA-box	TATATA	126	6	+
NbHRLI5	AT~TATA-box	TATATA	128	6	+
NbHRLI5	AT~TATA-box	TATATA	138	6	+
NbHRLI5	AT~TATA-box	TATATA	146	6	+
NbHRLI5	AT~TATA-box	TATATA	148	6	+
NbHRLI5	AT~TATA-box	TATATA	150	6	+
NbHRLI5	AT~TATA-box	TATATA	174	6	+
NbHRLI5	AT~TATA-box	TATATA	176	6	+
NbHRLI5	AT~TATA-box	TATATA	178	6	+
NbHRLI5	AT~TATA-box	TATATA	202	6	+
NbHRLI5	AT~TATA-box	TATATA	204	6	+
NbHRLI5	AT~TATA-box	TATATA	206	6	+
NbHRLI5	AT~TATA-box	TATATA	208	6	+
NbHRLI5	AT~TATA-box	TATATAAA	226	8	-
NbHRLI5	AT~TATA-box	TATATA	228	6	+
NbHRLI5	AT~TATA-box	TATATA	230	6	+
NbHRLI5	AT~TATA-box	TATATAAA	1739	8	-
NbHRLI5	AT~TATA-box	TATATA	1741	6	-
NbHRLI5	AT~TATA-box	TATATA	1903	6	-
NbHRLI5	GC-motif	CCCCCG	415	6	-	enhancer-like element involved in anoxic specific inducibility
NbHRLI5	GC-motif	CCCCCG	1318	6	-	enhancer-like element involved in anoxic specific inducibility
NbHRLI5	TGA-element	AACGAC	304	6	-	auxin-responsive element
NbHRLI5	TGA-element	AACGAC	457	6	-	auxin-responsive element
NbHRLI5	TGA-element	AACGAC	532	6	-	auxin-responsive element
NbHRLI5	TGA-element	AACGAC	1853	6	+	auxin-responsive element
NbHRLI5	A-box	CCGTCC	465	6	-	cis-acting regulatory element
NbHRLI5	TCA	TCATCTTCAT	606	9	-
NbHRLI5	W box	TTGACC	730	6	-
NbHRLI5	W box	TTGACC	760	6	-
NbHRLI5	TCT-motif	TCTTAC	1382	6	-	part of a light responsive element
NbHRLI5	MYB	CAACCA	382	6	-
NbHRLI5	MYB	CAACCA	437	6	-
NbHRLI5	MYB	CAACCA	491	6	-
NbHRLI5	AC-I	(T/C)C(T/C)(C/T)ACC(T/C)ACC	721	8.5	-
NbHRLI5	ABRE	ACGTG	257	5	+	cis-acting element involved in the abscisic acid responsiveness
NbHRLI5	ABRE	CACGTG	1271	6	-	cis-acting element involved in the abscisic acid responsiveness
NbHRLI5	ABRE	ACGTG	1272	5	+	cis-acting element involved in the abscisic acid responsiveness
NbHRLI5	ERE	ATTTTAAA	1229	8	+
NbHRLI5		motif_sequence	42	4	+	short_function
NbHRLI5		motif_sequence	347	4	+	short_function
NbHRLI5		motif_sequence	608	4	-	short_function
NbHRLI5		motif_sequence	614	4	-	short_function
NbHRLI5		motif_sequence	814	4	-	short_function
NbHRLI5		motif_sequence	1939	4	+	short_function
NbHRLI5		motif_sequence	1993	4	-	short_function
NbHRLI5	TATA-box	TATATA	104	6	+	core promoter element around -30 of transcription start
NbHRLI5	TATA-box	ATATAT	105	6	+	core promoter element around -30 of transcription start
NbHRLI5	TATA-box	TATATTTATATTT	106	12	+	core promoter element around -30 of transcription start
NbHRLI5	TATA-box	ATATAT	107	6	+	core promoter element around -30 of transcription start
NbHRLI5	TATA-box	TATATA	108	6	+	core promoter element around -30 of transcription start
NbHRLI5	TATA-box	ATATAT	109	6	+	core promoter element around -30 of transcription start
NbHRLI5	TATA-box	TATATA	110	6	+	core promoter element around -30 of transcription start
NbHRLI5	TATA-box	ATATAT	111	6	+	core promoter element around -30 of transcription start
NbHRLI5	TATA-box	TATATTTATATTT	112	13	+	core promoter element around -30 of transcription start
NbHRLI5	TATA-box	TATAAATA	114	8	-	core promoter element around -30 of transcription start
NbHRLI5	TATA-box	TATAAAT	115	7	-	core promoter element around -30 of transcription start
NbHRLI5	TATA-box	TATAAA	116	6	-	core promoter element around -30 of transcription start
NbHRLI5	TATA-box	TATAA	117	5	-	core promoter element around -30 of transcription start
NbHRLI5	TATA-box	TATATTTATATTT	118	12	+	core promoter element around -30 of transcription start
NbHRLI5	TATA-box	taTATAAAtc	120	9	-	core promoter element around -30 of transcription start
NbHRLI5	TATA-box	TATAAAT	121	7	-	core promoter element around -30 of transcription start
NbHRLI5	TATA-box	TATAAA	122	6	-	core promoter element around -30 of transcription start
NbHRLI5	TATA-box	TATATAA	123	7	-	core promoter element around -30 of transcription start
NbHRLI5	TATA-box	TATATA	124	6	+	core promoter element around -30 of transcription start
NbHRLI5	TATA-box	ATATAT	125	6	+	core promoter element around -30 of transcription start
NbHRLI5	TATA-box	TATATA	126	6	+	core promoter element around -30 of transcription start
NbHRLI5	TATA-box	ATATAT	127	6	+	core promoter element around -30 of transcription start
NbHRLI5	TATA-box	TATATA	128	6	+	core promoter element around -30 of transcription start
NbHRLI5	TATA-box	TATA	130	4	+	core promoter element around -30 of transcription start
NbHRLI5	TATA-box	TATATA	138	6	+	core promoter element around -30 of transcription start
NbHRLI5	TATA-box	ATATAT	139	6	+	core promoter element around -30 of transcription start
NbHRLI5	TATA-box	TATA	140	4	+	core promoter element around -30 of transcription start
NbHRLI5	TATA-box	TATACA	144	6	-	core promoter element around -30 of transcription start
NbHRLI5	TATA-box	TATATA	146	6	+	core promoter element around -30 of transcription start
NbHRLI5	TATA-box	ATATAT	147	6	+	core promoter element around -30 of transcription start
NbHRLI5	TATA-box	TATATA	148	6	+	core promoter element around -30 of transcription start
NbHRLI5	TATA-box	ATATAT	149	6	+	core promoter element around -30 of transcription start
NbHRLI5	TATA-box	TATATA	150	6	+	core promoter element around -30 of transcription start
NbHRLI5	TATA-box	ATATAA	151	6	+	core promoter element around -30 of transcription start
NbHRLI5	TATA-box	TATA	152	4	+	core promoter element around -30 of transcription start
NbHRLI5	TATA-box	ATATAT	163	6	+	core promoter element around -30 of transcription start
NbHRLI5	TATA-box	TATA	164	4	+	core promoter element around -30 of transcription start
NbHRLI5	TATA-box	TATACA	172	6	-	core promoter element around -30 of transcription start
NbHRLI5	TATA-box	TATATA	174	6	+	core promoter element around -30 of transcription start
NbHRLI5	TATA-box	ATATAT	175	6	+	core promoter element around -30 of transcription start
NbHRLI5	TATA-box	TATATA	176	6	+	core promoter element around -30 of transcription start
NbHRLI5	TATA-box	ATATAT	177	6	+	core promoter element around -30 of transcription start
NbHRLI5	TATA-box	TATATA	178	6	+	core promoter element around -30 of transcription start
NbHRLI5	TATA-box	ATATAA	179	6	+	core promoter element around -30 of transcription start
NbHRLI5	TATA-box	TATA	180	4	+	core promoter element around -30 of transcription start
NbHRLI5	TATA-box	ATATAT	191	6	+	core promoter element around -30 of transcription start
NbHRLI5	TATA-box	TATA	192	4	+	core promoter element around -30 of transcription start
NbHRLI5	TATA-box	TATACA	200	6	-	core promoter element around -30 of transcription start
NbHRLI5	TATA-box	TATATA	202	6	+	core promoter element around -30 of transcription start
NbHRLI5	TATA-box	ATATAT	203	6	+	core promoter element around -30 of transcription start
NbHRLI5	TATA-box	TATATA	204	6	+	core promoter element around -30 of transcription start
NbHRLI5	TATA-box	ATATAT	205	6	+	core promoter element around -30 of transcription start
NbHRLI5	TATA-box	TATATA	206	6	+	core promoter element around -30 of transcription start
NbHRLI5	TATA-box	ATATAT	207	6	+	core promoter element around -30 of transcription start
NbHRLI5	TATA-box	TATATA	208	6	+	core promoter element around -30 of transcription start
NbHRLI5	TATA-box	TATA	210	4	+	core promoter element around -30 of transcription start
NbHRLI5	TATA-box	ATATAT	219	6	+	core promoter element around -30 of transcription start
NbHRLI5	TATA-box	TATA	220	4	+	core promoter element around -30 of transcription start
NbHRLI5	TATA-box	TATAAA	226	6	-	core promoter element around -30 of transcription start
NbHRLI5	TATA-box	TATATAA	227	7	-	core promoter element around -30 of transcription start
NbHRLI5	TATA-box	TATATA	228	6	+	core promoter element around -30 of transcription start
NbHRLI5	TATA-box	ATATAT	229	6	+	core promoter element around -30 of transcription start
NbHRLI5	TATA-box	TATATA	230	6	+	core promoter element around -30 of transcription start
NbHRLI5	TATA-box	TATA	232	4	+	core promoter element around -30 of transcription start
NbHRLI5	TATA-box	ATATAT	241	6	+	core promoter element around -30 of transcription start
NbHRLI5	TATA-box	TATA	242	4	+	core promoter element around -30 of transcription start
NbHRLI5	TATA-box	TATACA	796	6	-	core promoter element around -30 of transcription start
NbHRLI5	TATA-box	TATA	798	4	+	core promoter element around -30 of transcription start
NbHRLI5	TATA-box	ATTATA	913	6	+	core promoter element around -30 of transcription start
NbHRLI5	TATA-box	TATAA	914	5	-	core promoter element around -30 of transcription start
NbHRLI5	TATA-box	TATA	915	4	+	core promoter element around -30 of transcription start
NbHRLI5	TATA-box	TACAAAA	1056	7	-	core promoter element around -30 of transcription start
NbHRLI5	TATA-box	TATACA	1086	6	-	core promoter element around -30 of transcription start
NbHRLI5	TATA-box	TATA	1088	4	-	core promoter element around -30 of transcription start
NbHRLI5	TATA-box	TACAAAA	1121	7	-	core promoter element around -30 of transcription start
NbHRLI5	TATA-box	TACAAAA	1175	7	+	core promoter element around -30 of transcription start
NbHRLI5	TATA-box	TACAAAA	1187	7	+	core promoter element around -30 of transcription start
NbHRLI5	TATA-box	ATATAT	1254	6	-	core promoter element around -30 of transcription start
NbHRLI5	TATA-box	TATA	1255	4	-	core promoter element around -30 of transcription start
NbHRLI5	TATA-box	ATATAA	1310	6	+	core promoter element around -30 of transcription start
NbHRLI5	TATA-box	TATA	1311	4	-	core promoter element around -30 of transcription start
NbHRLI5	TATA-box	TATA	1451	4	-	core promoter element around -30 of transcription start
NbHRLI5	TATA-box	TATAAA	1494	6	-	core promoter element around -30 of transcription start
NbHRLI5	TATA-box	TATAA	1495	5	-	core promoter element around -30 of transcription start
NbHRLI5	TATA-box	TATA	1496	4	-	core promoter element around -30 of transcription start
NbHRLI5	TATA-box	TAAAGATT	1623	8	+	core promoter element around -30 of transcription start
NbHRLI5	TATA-box	taTATAAAg	1738	9	-	core promoter element around -30 of transcription start
NbHRLI5	TATA-box	TATAAA	1739	6	-	core promoter element around -30 of transcription start
NbHRLI5	TATA-box	TATATAA	1740	7	-	core promoter element around -30 of transcription start
NbHRLI5	TATA-box	TATATA	1741	6	-	core promoter element around -30 of transcription start
NbHRLI5	TATA-box	TATA	1743	4	-	core promoter element around -30 of transcription start
NbHRLI5	TATA-box	TATATA	1903	6	-	core promoter element around -30 of transcription start
NbHRLI5	TATA-box	TATA	1905	4	-	core promoter element around -30 of transcription start
NbHRLI5	Myc	TCTCTTA	669	7	+
NbHRLI5	Myc	TCTCTTA	1383	7	-
NbHRLI5	WRE3	CCACCT	488	6	-
NbHRLI5	WRE3	CCACCT	623	6	-
NbHRLI5	WRE3	CCACCT	636	6	-
NbHRLI5	WRE3	CCACCT	720	6	-
NbHRLI5	WRE3	CCACCT	1765	6	-
NbHRLI5	P-box	CCTTTTG	1029	7	-	gibberellin-responsive element
NbHRLI5	STRE	AGGGG	288	5	+
NbHRLI5	STRE	AGGGG	581	5	+
NbHRLI5	STRE	AGGGG	657	5	+
NbHRLI5	STRE	AGGGG	735	5	+
NbHRLI5	STRE	AGGGG	765	5	+
NbHRLI5	STRE	AGGGG	1722	5	+
NbHRLI5	STRE	AGGGG	1828	5	-
NbHRLI5	Box 4	ATTAAT	818	6	+	part of a conserved DNA module involved in light responsiveness
NbHRLI5	Box 4	ATTAAT	883	6	+	part of a conserved DNA module involved in light responsiveness
NbHRLI5	Box 4	ATTAAT	974	6	+	part of a conserved DNA module involved in light responsiveness
NbHRLI5	Box 4	ATTAAT	1134	6	-	part of a conserved DNA module involved in light responsiveness
NbHRLI5	Box 4	ATTAAT	1808	6	-	part of a conserved DNA module involved in light responsiveness
NbHRLI5	WUN-motif	TAATTACTC	1072	9	+
NbHRLI5	MBS	CAACTG	344	6	+	MYB binding site involved in drought-inducibility
NbHRLI5	MBS	CAACTG	1515	6	-	MYB binding site involved in drought-inducibility
NbHRLI5	Unnamed__4	CTCC	286	4	-
NbHRLI5	Unnamed__4	CTCC	328	4	-
NbHRLI5	Unnamed__4	CTCC	387	4	-
NbHRLI5	Unnamed__4	CTCC	419	4	-
NbHRLI5	Unnamed__4	CTCC	621	4	-
NbHRLI5	Unnamed__4	CTCC	655	4	-
NbHRLI5	Unnamed__4	CTCC	1078	4	+
NbHRLI5	Unnamed__4	CTCC	1482	4	-
NbHRLI5	Unnamed__4	CTCC	1485	4	-
NbHRLI5	Unnamed__4	CTCC	1647	4	-
NbHRLI5	Unnamed__4	CTCC	1725	4	-
NbHRLI5	Unnamed__4	CTCC	1941	4	+
NbHRLI6	Myb-binding site	CAACAG	825	6	-
NbHRLI6	AAGAA-motif	GAAAGAA	363	7	+
NbHRLI6	AAGAA-motif	GAAAGAA	367	7	+
NbHRLI6	AAGAA-motif	GAAAGAA	1025	7	+
NbHRLI6	TATA	TATAAAAT	9	8	-
NbHRLI6	TATA	TATAAAAT	894	8	-
NbHRLI6	CAAT-box	CAAT	3	4	+
NbHRLI6	CAAT-box	CAAAT	65	5	+	common cis-acting element in promoter and enhancer regions
NbHRLI6	CAAT-box	CAAT	91	4	+
NbHRLI6	CAAT-box	CAAT	96	4	-
NbHRLI6	CAAT-box	CAAT	109	4	-
NbHRLI6	CAAT-box	CAAT	182	4	+
NbHRLI6	CAAT-box	CAAAT	184	5	-	common cis-acting element in promoter and enhancer regions
NbHRLI6	CAAT-box	CCAAT	245	5	+	common cis-acting element in promoter and enhancer regions
NbHRLI6	CAAT-box	CAAT	246	4	+
NbHRLI6	CAAT-box	CAAT	248	4	-
NbHRLI6	CAAT-box	CCAAT	310	5	+	common cis-acting element in promoter and enhancer regions
NbHRLI6	CAAT-box	CAAT	311	4	+
NbHRLI6	CAAT-box	CAAT	427	4	-
NbHRLI6	CAAT-box	CAAAT	492	5	+	common cis-acting element in promoter and enhancer regions
NbHRLI6	CAAT-box	CAAAT	580	5	+	common cis-acting element in promoter and enhancer regions
NbHRLI6	CAAT-box	CAAT	630	4	+
NbHRLI6	CAAT-box	CAAAT	699	5	+	common cis-acting element in promoter and enhancer regions
NbHRLI6	CAAT-box	CAAAT	705	5	-	common cis-acting element in promoter and enhancer regions
NbHRLI6	CAAT-box	CAAT	728	4	+
NbHRLI6	CAAT-box	CAAAT	870	5	+	common cis-acting element in promoter and enhancer regions
NbHRLI6	CAAT-box	CAAT	1001	4	-
NbHRLI6	CAAT-box	CAAT	1170	4	-
NbHRLI6	CAAT-box	CAAT	1409	4	+
NbHRLI6	CAAT-box	CAAAT	1451	5	-	common cis-acting element in promoter and enhancer regions
NbHRLI6	CAAT-box	CAAT	1464	4	+
NbHRLI6	CAAT-box	CAAAT	1597	5	+	common cis-acting element in promoter and enhancer regions
NbHRLI6	CAAT-box	CAAT	1624	4	+
NbHRLI6	CAAT-box	CAAAT	1630	5	-	common cis-acting element in promoter and enhancer regions
NbHRLI6	CAAT-box	CAAT	1651	4	+
NbHRLI6	CAAT-box	CCAAT	1662	5	+	common cis-acting element in promoter and enhancer regions
NbHRLI6	CAAT-box	CAAT	1663	4	+
NbHRLI6	CAAT-box	CCAAT	1737	5	-	common cis-acting element in promoter and enhancer regions
NbHRLI6	CAAT-box	CAAT	1866	4	+
NbHRLI6	CAAT-box	CAAT	1887	4	-
NbHRLI6	CAAT-box	CAAT	1933	4	+
NbHRLI6	CAAT-box	CAAT	1991	4	+
NbHRLI6	as-1	TGACG	1404	5	-
NbHRLI6	ARE	AAACCA	692	6	+	cis-acting regulatory element essential for the anaerobic induction
NbHRLI6	ARE	AAACCA	915	6	+	cis-acting regulatory element essential for the anaerobic induction
NbHRLI6	ARE	AAACCA	1659	6	+	cis-acting regulatory element essential for the anaerobic induction
NbHRLI6	AT1-motif	AATTATTTTTTATT	494	13	+	part of a light responsive module
NbHRLI6	G-box	CACGAC	466	6	-	cis-acting regulatory element involved in light responsiveness
NbHRLI6	G-box	CACGAC	1957	6	-	cis-acting regulatory element involved in light responsiveness
NbHRLI6	TCCC-motif	TCTCCCT	18	7	-	part of a light responsive element
NbHRLI6	CCAAT-box	CAACGG	295	6	-	MYBHv1 binding site
NbHRLI6	MBSI	TTTTTACGGTTA	1278	11	+	MYB binding site involved in flavonoid biosynthetic genes regulation
NbHRLI6	TCA-element	CCATCTTTTT	1801	9	-	cis-acting element involved in salicylic acid responsiveness
NbHRLI6	Myb	CAACTG	410	6	-
NbHRLI6	O2-site	GATGACATGG	918	9	-	cis-acting regulatory element involved in zein metabolism regulation
NbHRLI6	WUN-motif	AAATTTCTT	651	9	+
NbHRLI6	WUN-motif	AAATTACT	786	8	+
NbHRLI6	Unnamed__4	CTCC	20	4	-
NbHRLI6	Unnamed__4	CTCC	440	4	+
NbHRLI6	Unnamed__4	CTCC	1035	4	-
NbHRLI6	Unnamed__4	CTCC	1046	4	-
NbHRLI6	Unnamed__4	CTCC	1091	4	+
NbHRLI6	Unnamed__4	CTCC	1442	4	-
NbHRLI6	Unnamed__4	CTCC	1924	4	+
NbHRLI6	Unnamed__4	CTCC	1948	4	+
NbHRLI6	Unnamed__4	CTCC	1977	4	-
NbHRLI6	TGACG-motif	TGACG	1404	5	-	cis-acting regulatory element involved in the MeJA-responsiveness
NbHRLI6	MBS	CAACTG	410	6	-	MYB binding site involved in drought-inducibility
NbHRLI6	Box 4	ATTAAT	5	6	+	part of a conserved DNA module involved in light responsiveness
NbHRLI6	Box 4	ATTAAT	122	6	+	part of a conserved DNA module involved in light responsiveness
NbHRLI6	Box 4	ATTAAT	663	6	+	part of a conserved DNA module involved in light responsiveness
NbHRLI6	Box 4	ATTAAT	800	6	+	part of a conserved DNA module involved in light responsiveness
NbHRLI6	AT-rich element	ATAGAAATCAA	368	10	+	binding site of AT-rich DNA binding protein (ATBP-1)
NbHRLI6	MYC	CAATTG	246	6	+
NbHRLI6	WRE3	CCACCT	1342	6	+
NbHRLI6	WRE3	CCACCT	1909	6	+
NbHRLI6	P-box	CCTTTTG	1826	7	-	gibberellin-responsive element
NbHRLI6	HD-Zip 1	CAAT(A/T)ATTG	91	8.5	+	element involved in differentiation of the palisade mesophyll cells
NbHRLI6	ERE	ATTTTAAA	505	8	+
NbHRLI6	ERE	ATTTTAAA	618	8	+
NbHRLI6	CGTCA-motif	CGTCA	1404	5	+	cis-acting regulatory element involved in the MeJA-responsiveness
NbHRLI6	TATA-box	TATAAAA	10	7	-	core promoter element around -30 of transcription start
NbHRLI6	TATA-box	TATAAA	11	6	-	core promoter element around -30 of transcription start
NbHRLI6	TATA-box	TATAA	12	5	-	core promoter element around -30 of transcription start
NbHRLI6	TATA-box	TATA	13	4	+	core promoter element around -30 of transcription start
NbHRLI6	TATA-box	TATTTAAA	42	8	-	core promoter element around -30 of transcription start
NbHRLI6	TATA-box	TATA	166	4	+	core promoter element around -30 of transcription start
NbHRLI6	TATA-box	ATTATA	212	6	+	core promoter element around -30 of transcription start
NbHRLI6	TATA-box	TATAA	213	5	-	core promoter element around -30 of transcription start
NbHRLI6	TATA-box	TATA	214	4	+	core promoter element around -30 of transcription start
NbHRLI6	TATA-box	ATATAA	267	6	+	core promoter element around -30 of transcription start
NbHRLI6	TATA-box	TATA	268	4	+	core promoter element around -30 of transcription start
NbHRLI6	TATA-box	TATA	392	4	+	core promoter element around -30 of transcription start
NbHRLI6	TATA-box	ATATAT	526	6	+	core promoter element around -30 of transcription start
NbHRLI6	TATA-box	TATA	527	4	+	core promoter element around -30 of transcription start
NbHRLI6	TATA-box	TATAAAT	547	7	-	core promoter element around -30 of transcription start
NbHRLI6	TATA-box	TATAAA	548	6	-	core promoter element around -30 of transcription start
NbHRLI6	TATA-box	TATAA	549	5	-	core promoter element around -30 of transcription start
NbHRLI6	TATA-box	TATA	550	4	+	core promoter element around -30 of transcription start
NbHRLI6	TATA-box	ATATAT	609	6	+	core promoter element around -30 of transcription start
NbHRLI6	TATA-box	TATA	610	4	+	core promoter element around -30 of transcription start
NbHRLI6	TATA-box	ATTATA	613	6	+	core promoter element around -30 of transcription start
NbHRLI6	TATA-box	TATAA	614	5	-	core promoter element around -30 of transcription start
NbHRLI6	TATA-box	TATA	615	4	+	core promoter element around -30 of transcription start
NbHRLI6	TATA-box	ATATAT	730	6	+	core promoter element around -30 of transcription start
NbHRLI6	TATA-box	TATA	731	4	+	core promoter element around -30 of transcription start
NbHRLI6	TATA-box	TATAAAT	804	7	-	core promoter element around -30 of transcription start
NbHRLI6	TATA-box	TATAAA	805	6	-	core promoter element around -30 of transcription start
NbHRLI6	TATA-box	TATAA	806	5	-	core promoter element around -30 of transcription start
NbHRLI6	TATA-box	TATA	807	4	+	core promoter element around -30 of transcription start
NbHRLI6	TATA-box	TATA	874	4	+	core promoter element around -30 of transcription start
NbHRLI6	TATA-box	TATAAAA	895	7	-	core promoter element around -30 of transcription start
NbHRLI6	TATA-box	TATAAA	896	6	-	core promoter element around -30 of transcription start
NbHRLI6	TATA-box	TATAA	897	5	-	core promoter element around -30 of transcription start
NbHRLI6	TATA-box	TATA	898	4	+	core promoter element around -30 of transcription start
NbHRLI6	TATA-box	TATA	1130	4	-	core promoter element around -30 of transcription start
NbHRLI6	TATA-box	TATA	1302	4	-	core promoter element around -30 of transcription start
NbHRLI6	TATA-box	TATA	1327	4	-	core promoter element around -30 of transcription start
NbHRLI6	TATA-box	ATATAT	1360	6	-	core promoter element around -30 of transcription start
NbHRLI6	TATA-box	TATA	1361	4	-	core promoter element around -30 of transcription start
NbHRLI6	TATA-box	taTATAAAtc	1363	9	+	core promoter element around -30 of transcription start
NbHRLI6	TATA-box	TATAAAT	1511	7	-	core promoter element around -30 of transcription start
NbHRLI6	TATA-box	TATAAA	1512	6	-	core promoter element around -30 of transcription start
NbHRLI6	TATA-box	TATAA	1513	5	-	core promoter element around -30 of transcription start
NbHRLI6	TATA-box	TATA	1514	4	-	core promoter element around -30 of transcription start
NbHRLI6	TATA-box	TATA	1545	4	-	core promoter element around -30 of transcription start
NbHRLI6	TATA-box	TATA	1584	4	-	core promoter element around -30 of transcription start
NbHRLI6	TATA-box	ATATAA	1600	6	+	core promoter element around -30 of transcription start
NbHRLI6	TATA-box	TATA	1601	4	-	core promoter element around -30 of transcription start
NbHRLI6	TATA-box	ATATAT	1665	6	-	core promoter element around -30 of transcription start
NbHRLI6	TATA-box	TATA	1666	4	-	core promoter element around -30 of transcription start
NbHRLI6	TATA-box	ATATAA	1720	6	+	core promoter element around -30 of transcription start
NbHRLI6	TATA-box	TATA	1721	4	-	core promoter element around -30 of transcription start
NbHRLI6		motif_sequence	20	4	-	short_function
NbHRLI6		motif_sequence	223	4	-	short_function
NbHRLI6		motif_sequence	236	4	-	short_function
NbHRLI6		motif_sequence	325	4	+	short_function
NbHRLI6		motif_sequence	720	4	-	short_function
NbHRLI6		motif_sequence	749	4	-	short_function
NbHRLI6		motif_sequence	1089	4	+	short_function
NbHRLI6		motif_sequence	1918	4	+	short_function
NbHRLI6		motif_sequence	1946	4	+	short_function
NbHRLI6		motif_sequence	1977	4	-	short_function
NbHRLI6	W box	TTGACC	1010	6	+
NbHRLI6	W box	TTGACC	1288	6	+
NbHRLI6	MYB recognition site	CCGTTG	295	6	+
NbHRLI6	MYB	CAACAG	825	6	-
NbHRLI6	TCT-motif	TCTTAC	27	6	+	part of a light responsive element
NbHRLI6	TCT-motif	TCTTAC	1505	6	-	part of a light responsive element
