# Supplementary material for: Genome-Wide Identification Reveals That Nicotiana benthamiana Hypersensitive Response (HR)-Like Lesion Inducing Protein 4 (NbHRLI4) Mediates Cell Death and Salicylic Acid-Dependent Defense Responses to Turnip Mosaic Virus
Source: Front Plant Sci. 2021 May 25;12:627315. doi: 10.3389/fpls.2021.627315 (PMC8185164; doi:10.3389/fpls.2021.627315)
Supplement: Supplementary Table 6 — Potential transcription factors of NbHRLIs. [file Table_6.XLS]

## Sheet: Sheet1
Target	TF
NbHRLI1	SBP
NbHRLI1	Dof
NbHRLI1	TALE
NbHRLI1	BBR-BPC
NbHRLI1	MIKC_MADS
NbHRLI1	AP2
NbHRLI1	GRAS
NbHRLI1	C2H2
NbHRLI1	HD-ZIP
NbHRLI2	MYB
NbHRLI2	bZIP
NbHRLI2	MIKC_MADS
NbHRLI2	Dof
NbHRLI2	Nin-like
NbHRLI5	bZIP
NbHRLI5	Dof
NbHRLI5	NAC
NbHRLI6	B3
NbHRLI6	MIKC_MADS
NbHRLI6	Dof
NbHRLI6	ARF
NbHRLI6	AP2
NbHRLI6	GRAS
NbHRLI6	MYB
NbHRLI4	SBP
NbHRLI4	Dof
NbHRLI4	TALE
NbHRLI4	BBR-BPC
NbHRLI4	MIKC_MADS
NbHRLI4	AP2
NbHRLI4	GRAS
NbHRLI4	C2H2
NbHRLI4	HD-ZIP
NbHRLI3	MYB
NbHRLI3	bZIP
NbHRLI3	MIKC_MADS
NbHRLI3	Dof
NbHRLI3	Nin-like
